# Supplementary material for: Nigella and Milk Thistle Seed Oils: Potential Cytoprotective Effects against 7β-Hydroxycholesterol-Induced Toxicity on SH-SY5Y Cells
Source: Biomolecules. 2021 May 27;11(6):797. doi: 10.3390/biom11060797 (PMC8229989; doi:10.3390/biom11060797)
Supplement: Supplementary file 1 [file biomolecules-11-00797-s001.zip]

Archive with 4 entries (4 files):
- Fig S1.ppt
- Fig S2.ppt
- Fig S3.ppt
- Fig S4.ppt
